# Supplementary material for: Association Analysis of the Genomic and Functional Characteristics of Halotolerant Glutamicibacter endophyticus J2-5-19 from the Rhizosphere of Suaeda salsa
Source: Microorganisms. 2025 Jan 18;13(1):208. doi: 10.3390/microorganisms13010208 (PMC11767460; doi:10.3390/microorganisms13010208)
Supplement: Supplementary file 1 [file microorganisms-13-00208-s001.zip]

Archive with 1 entries (1 files):
- microorganisms-3419309-supplementary.pdf
